# Supplementary material for: 4,4′-(1,2,4,5-Tetra­zine-3,6-di­yl)dibenzo­nitrile
Source: Acta Crystallogr Sect E Struct Rep Online. 2009 Mar 25;65(Pt 4):o824. doi: 10.1107/S1600536809008599 (PMC2968976; doi:10.1107/S1600536809008599)
Supplement: Supplementary file 2 [file e-65-0o824-Isup2.hkl]

# 
# h,k,l, Fc-squared, Fo-squared, sigma(Fo-squared) and status flag 
# 
data_I
_shelx_title '    sp105 in P2(1)/c' 
_shelx_refln_list_code          4 
_shelx_F_calc_maximum       88.76 
_exptl_crystal_F_000       292.00 
_reflns_d_resolution_high  0.7181 
 
loop_ 
 _symmetry_equiv_pos_as_xyz 
 'x, y, z' 
 '-x, y+1/2, -z+1/2' 
 '-x, -y, -z' 
 'x, -y-1/2, z-1/2' 
 
_cell_length_a     4.8447 
_cell_length_b    12.1054 
_cell_length_c    11.6927 
_cell_angle_alpha  90.000 
_cell_angle_beta   94.363 
_cell_angle_gamma  90.000 
 
_shelx_F_squared_multiplier     1.000 
 
loop_ 
 _refln_index_h 
 _refln_index_k 
 _refln_index_l 
 _refln_F_squared_calc 
 _refln_F_squared_meas 
 _refln_F_squared_sigma 
 _refln_observed_status 
   1   0   0        0.64        0.24      0.22 o 
   2   0   0       44.46       44.95      0.73 o 
   3   0   0       22.62       24.13      1.04 o 
   4   0   0        1.23        1.11      0.92 o 
   5   0   0        8.93        8.03      1.23 o 
   6   0   0        4.23        5.12      1.82 o 
   1   1   0      278.74      268.01      1.24 o 
   2   1   0       26.19       27.83      0.43 o 
   3   1   0       26.55       28.52      0.55 o 
   4   1   0       15.52       14.67      0.69 o 
   5   1   0       78.73       92.82      1.86 o 
   6   1   0       16.83       16.29      1.52 o 
   0   2   0        4.47        2.07      0.69 o 
   1   2   0     6892.35     6638.15     22.86 o 
   2   2   0       79.03       82.18      0.63 o 
   3   2   0      194.19      210.88      1.21 o 
   4   2   0        4.88        3.83      0.58 o 
   5   2   0        9.64        8.73      1.02 o 
   6   2   0        1.07        1.77      1.13 o 
   1   3   0        3.06        3.86      0.39 o 
   2   3   0       46.07       49.83      0.64 o 
   3   3   0      213.74      225.97      1.86 o 
   4   3   0       12.15       11.83      0.79 o 
   5   3   0       15.24       14.75      1.11 o 
   6   3   0        5.41        6.34      1.61 o 
   0   4   0       72.32       78.79      0.79 o 
   1   4   0      108.37      110.44      0.84 o 
   2   4   0      369.31      369.83      2.73 o 
   3   4   0        0.12       -0.24      0.45 o 
   4   4   0       10.45        9.84      0.77 o 
   5   4   0        1.26        0.64      0.60 o 
   6   4   0        0.44        1.19      1.18 o 
   1   5   0        9.72       10.01      0.40 o 
   2   5   0       74.21       72.46      1.02 o 
   3   5   0       21.22       22.69      0.83 o 
   4   5   0       52.01       49.87      1.19 o 
   5   5   0        6.43        5.31      0.86 o 
   6   5   0        2.92        3.39      2.14 o 
   0   6   0       48.73       56.60      0.85 o 
   1   6   0      428.89      465.37      1.51 o 
   2   6   0        0.64        0.22      0.28 o 
   3   6   0       26.97       24.35      0.89 o 
   4   6   0        6.10        5.94      0.77 o 
   5   6   0        1.07        1.30      0.79 o 
   1   7   0       27.65       31.19      0.60 o 
   2   7   0        0.12       -0.11      0.49 o 
   3   7   0        0.81        0.26      0.37 o 
   4   7   0       70.94       73.82      1.46 o 
   5   7   0        1.99        0.78      0.81 o 
   0   8   0       33.45       33.43      1.17 o 
   1   8   0        1.93        1.15      0.52 o 
   2   8   0       10.76       12.96      0.78 o 
   3   8   0       15.63       16.75      0.90 o 
   4   8   0        2.29        3.73      0.85 o 
   5   8   0        0.54       -0.18      0.28 o 
   1   9   0      107.92      107.99      1.20 o 
   2   9   0        0.51        0.25      0.29 o 
   3   9   0       44.28       44.65      1.19 o 
   4   9   0        9.76       11.23      0.98 o 
   5   9   0        0.75        0.04      0.07 o 
   0  10   0       24.82       27.58      1.36 o 
   1  10   0      227.84      239.98      1.79 o 
   2  10   0       17.33       17.01      0.90 o 
   3  10   0        1.70        0.12      0.78 o 
   4  10   0        2.90        2.15      1.09 o 
   5  10   0        3.68        2.15      1.88 o 
   1  11   0        0.82        0.49      0.40 o 
   2  11   0        3.02        1.75      0.74 o 
   3  11   0        0.01       -0.64      0.64 o 
   4  11   0        4.36        3.88      1.42 o 
   0  12   0      396.54      425.61      4.29 o 
   1  12   0        4.33        3.87      0.87 o 
   2  12   0        0.08        0.01      0.86 o 
   3  12   0        0.61        1.25      1.06 o 
   4  12   0        0.09        0.05      0.42 o 
   1  13   0        0.96        1.34      0.71 o 
   2  13   0        5.31        5.19      1.35 o 
   3  13   0        8.82       12.95      1.57 o 
   0  14   0        2.06        3.13      1.63 o 
   1  14   0        9.98        9.91      1.98 o 
   2  14   0        0.95        0.37      1.64 o 
   3  14   0        7.54       13.45      2.30 o 
   1  15   0        2.18        3.58      1.90 o 
   2  15   0        7.17        7.85      1.62 o 
   1  16   0        0.01        0.46      1.70 o 
  -6   1   1       19.46       22.86      1.70 o 
  -5   1   1       25.01       24.92      1.26 o 
  -4   1   1        1.39        0.32      0.33 o 
  -3   1   1      101.83      103.96      0.91 o 
  -2   1   1       21.94       24.07      0.43 o 
  -1   1   1     1396.32     1292.98      3.07 o 
   1   1   1       70.45       76.27      0.55 o 
   2   1   1      219.77      211.89      1.01 o 
   3   1   1        6.79        6.53      0.39 o 
   4   1   1        2.12        1.57      0.64 o 
   5   1   1       40.88       43.88      1.45 o 
   6   1   1        7.92        7.70      1.39 o 
  -6   2   1        4.35        6.01      1.43 o 
  -5   2   1       14.84       16.35      1.12 o 
  -4   2   1        4.91        4.04      0.60 o 
  -3   2   1       78.03       78.73      0.82 o 
  -2   2   1      346.02      347.42      1.83 o 
  -1   2   1     4088.95     3934.16     14.92 o 
   0   2   1       61.84       73.75      0.48 o 
   1   2   1       55.71       64.08      0.51 o 
   2   2   1        4.09        4.33      0.25 o 
   3   2   1       14.95       15.96      0.57 o 
   4   2   1       14.40       13.97      0.68 o 
   5   2   1        6.62        6.63      1.02 o 
   6   2   1        0.21        0.85      1.17 o 
  -6   3   1        3.03        5.79      1.36 o 
  -5   3   1        3.00        2.25      0.79 o 
  -4   3   1        8.73        8.27      0.75 o 
  -3   3   1       79.82       79.82      1.00 o 
  -2   3   1      220.48      222.71      1.17 o 
  -1   3   1      278.11      289.87      2.09 o 
   0   3   1       81.92       75.88      0.97 o 
   1   3   1        1.96        1.04      0.20 o 
   2   3   1      575.72      628.93      2.20 o 
   3   3   1       45.56       48.58      0.79 o 
   4   3   1      114.75      111.85      1.50 o 
   5   3   1        2.51        1.84      0.91 o 
   6   3   1        1.54        1.10      1.20 o 
  -6   4   1        0.83       -0.75      2.43 o 
  -5   4   1        7.03        8.92      1.05 o 
  -4   4   1       16.33       15.93      0.87 o 
  -3   4   1       12.32       12.16      0.74 o 
  -2   4   1      762.64      866.30      2.29 o 
  -1   4   1       67.24       71.94      0.96 o 
   0   4   1      375.48      387.07      1.47 o 
   1   4   1       83.40       89.46      0.69 o 
   2   4   1       36.69       44.54      0.68 o 
   3   4   1       18.58       19.12      0.76 o 
   4   4   1        4.24        2.86      0.70 o 
   5   4   1        1.57        2.22      0.91 o 
   6   4   1        2.62        3.74      1.23 o 
  -6   5   1        0.08       -1.38      1.38 o 
  -5   5   1       11.58       10.64      0.93 o 
  -4   5   1       18.16       17.27      0.92 o 
  -3   5   1      148.24      148.43      1.65 o 
  -2   5   1      282.95      284.48      2.74 o 
  -1   5   1      209.65      213.82      1.12 o 
   0   5   1      138.09      134.48      0.93 o 
   1   5   1      524.13      593.52      3.61 o 
   2   5   1        1.39        1.05      0.32 o 
   3   5   1        3.92        3.26      0.65 o 
   4   5   1        3.81        3.41      0.73 o 
   5   5   1        0.47        0.36      0.69 o 
  -5   6   1        0.35        0.11      0.30 o 
  -4   6   1        0.17       -0.33      0.55 o 
  -3   6   1        0.76        1.05      0.78 o 
  -2   6   1        0.01       -0.25      0.46 o 
  -1   6   1       25.46       28.06      0.62 o 
   0   6   1        3.99        4.36      0.34 o 
   1   6   1       22.02       21.64      0.60 o 
   2   6   1       69.99       73.53      1.08 o 
   3   6   1       47.93       48.67      1.09 o 
   4   6   1       25.67       24.26      0.98 o 
   5   6   1        0.01        0.00      0.21 o 
  -5   7   1        0.47        0.08      0.78 o 
  -4   7   1       25.56       19.59      1.03 o 
  -3   7   1       45.03       42.30      1.10 o 
  -2   7   1       66.93       67.29      0.98 o 
  -1   7   1       15.04       13.60      0.49 o 
   0   7   1       42.07       45.93      0.59 o 
   1   7   1       14.77       18.57      0.57 o 
   2   7   1        0.39        0.40      0.58 o 
   3   7   1       63.87       51.73      1.43 o 
   4   7   1        0.37        0.02      0.23 o 
   5   7   1        0.57        0.70      0.83 o 
  -5   8   1        0.81        0.09      0.82 o 
  -4   8   1       11.63        9.56      0.91 o 
  -3   8   1        0.11        0.45      0.59 o 
  -2   8   1      472.35      479.38      2.36 o 
  -1   8   1        6.02        5.68      0.58 o 
   0   8   1        9.28        9.14      0.43 o 
   1   8   1        8.39        7.38      0.54 o 
   2   8   1        0.75        0.95      0.66 o 
   3   8   1       68.21       68.68      1.33 o 
   4   8   1       22.86       28.19      1.10 o 
   5   8   1        2.99        3.54      1.11 o 
  -5   9   1        0.01       -0.42      1.11 o 
  -4   9   1        0.78        0.71      0.67 o 
  -3   9   1       10.97        8.07      0.84 o 
  -2   9   1        6.08        4.28      0.77 o 
  -1   9   1       20.46       17.89      0.74 o 
   0   9   1       12.55       10.84      0.50 o 
   1   9   1       94.79       88.09      1.08 o 
   2   9   1        1.53        0.94      0.66 o 
   3   9   1        1.84        0.14      0.70 o 
   4   9   1       37.30       39.37      1.50 o 
   5   9   1        0.49        0.08      0.18 o 
  -5  10   1        2.18        2.28      1.88 o 
  -4  10   1        0.60       -0.21      0.76 o 
  -3  10   1       17.04       15.74      0.99 o 
  -2  10   1        2.54        2.89      0.72 o 
  -1  10   1      358.20      374.71      2.21 o 
   0  10   1       10.89        9.16      0.75 o 
   1  10   1       51.60       47.19      0.90 o 
   2  10   1        0.98        0.76      0.65 o 
   3  10   1        3.43        1.93      1.06 o 
   4  10   1        8.81        8.25      1.19 o 
   5  10   1        4.70        5.61      2.07 o 
  -4  11   1        4.92        5.51      0.98 o 
  -3  11   1        0.51        0.29      0.86 o 
  -2  11   1        0.79        0.16      0.30 o 
  -1  11   1        0.08       -0.13      0.77 o 
   0  11   1      163.37      172.86      1.82 o 
   1  11   1        0.06        0.06      0.62 o 
   2  11   1        0.00       -0.45      0.78 o 
   3  11   1        1.99        1.51      1.10 o 
   4  11   1        0.38       -0.65      0.77 o 
  -4  12   1        0.35       -0.57      1.38 o 
  -3  12   1        1.85        2.49      0.88 o 
  -2  12   1       21.39       21.04      1.02 o 
  -1  12   1        6.87        7.21      0.98 o 
   0  12   1        1.85        3.27      0.79 o 
   1  12   1       27.51       25.02      1.10 o 
   2  12   1        7.65        7.06      1.02 o 
   3  12   1        3.17        2.34      1.14 o 
   4  12   1        0.27        0.48      0.93 o 
  -3  13   1       17.45       20.35      1.42 o 
  -2  13   1        3.76        3.15      0.96 o 
  -1  13   1       25.36       27.47      1.42 o 
   0  13   1        2.84        3.62      1.00 o 
   1  13   1        0.45        1.34      1.17 o 
   2  13   1        1.34        0.46      1.31 o 
   3  13   1        3.44        4.92      1.14 o 
  -3  14   1        0.67        0.24      2.24 o 
  -2  14   1       11.97       14.62      1.49 o 
  -1  14   1        3.97        2.86      1.20 o 
   0  14   1        1.10        0.66      1.16 o 
   1  14   1        0.07       -1.23      4.33 o 
   2  14   1        0.02       -0.46      1.05 o 
   3  14   1        0.14        0.10      3.03 o 
  -2  15   1        2.54        2.08      2.01 o 
  -1  15   1        3.72        4.82      1.92 o 
   0  15   1        0.54        0.04      1.69 o 
   1  15   1        0.07        1.01      1.33 o 
   2  15   1       10.04       13.69      2.53 o 
  -1  16   1        1.77        1.20      1.79 o 
   1  16   1        0.13        0.92      2.03 o 
  -6   0   2       37.71       46.72      2.96 o 
  -5   0   2       22.03       23.94      1.98 o 
  -4   0   2      131.00      134.00      1.79 o 
  -3   0   2       28.91       24.15      0.79 o 
  -2   0   2      261.94      253.35      2.03 o 
  -1   0   2      271.76      254.79      1.28 o 
   0   0   2     4521.33     3475.99    102.51 o 
   1   0   2       55.23       61.54      0.62 o 
   2   0   2      248.06      249.73      1.48 o 
   3   0   2        3.89        2.96      0.52 o 
   4   0   2        2.00        2.27      0.94 o 
   5   0   2      152.81      166.73      2.82 o 
   6   0   2       13.95       16.26      2.11 o 
  -6   1   2        0.75        0.11      0.24 o 
  -5   1   2        0.48       -0.32      0.85 o 
  -4   1   2        0.07       -0.19      0.19 o 
  -3   1   2        0.03       -0.21      0.29 o 
  -2   1   2        6.17        5.01      0.36 o 
  -1   1   2     3197.15     3035.42      6.83 o 
   0   1   2     2561.06     2497.65     10.47 o 
   1   1   2       34.78       27.77      0.37 o 
   2   1   2      426.67      444.65      1.41 o 
   3   1   2        0.48        0.61      0.33 o 
   4   1   2        5.35        5.24      0.71 o 
   5   1   2       89.97       97.03      2.82 o 
   6   1   2        1.96       -0.17      1.19 o 
  -6   2   2        3.88        2.53      1.29 o 
  -5   2   2        1.33        0.47      0.81 o 
  -4   2   2       22.20       22.61      0.79 o 
  -3   2   2      236.51      247.26      1.72 o 
  -2   2   2      110.25      105.68      0.98 o 
  -1   2   2     2742.07     2630.62     10.55 o 
   0   2   2        1.03        2.39      0.29 o 
   1   2   2      358.83      356.36      0.95 o 
   2   2   2      317.95      308.85      1.24 o 
   3   2   2        4.18        3.98      0.47 o 
   4   2   2       76.50       77.86      1.13 o 
   5   2   2       12.89       12.25      1.07 o 
   6   2   2        3.34        2.08      1.20 o 
  -6   3   2        0.02       -1.47      1.61 o 
  -5   3   2        0.97        0.69      0.97 o 
  -4   3   2        1.89        0.54      0.54 o 
  -3   3   2       16.66       16.60      0.59 o 
  -2   3   2      417.56      411.87      1.84 o 
  -1   3   2      172.94      169.21      1.02 o 
   0   3   2        9.69        9.81      0.44 o 
   1   3   2      263.95      262.33      1.17 o 
   2   3   2      248.09      279.53      1.37 o 
   3   3   2      135.11      143.19      1.21 o 
   4   3   2      123.15      129.41      1.61 o 
   5   3   2       13.63       14.94      1.07 o 
   6   3   2        3.63        4.13      1.24 o 
  -6   4   2        1.74        0.02      1.96 o 
  -5   4   2       14.04       13.60      0.95 o 
  -4   4   2       22.61       24.13      0.95 o 
  -3   4   2       36.25       39.76      1.02 o 
  -2   4   2       32.37       30.49      0.60 o 
  -1   4   2       11.73        9.94      0.31 o 
   0   4   2      532.73      558.23      3.15 o 
   1   4   2      438.70      437.15      3.49 o 
   2   4   2      243.65      231.42      1.25 o 
   3   4   2        9.61        8.73      0.66 o 
   4   4   2        0.51        0.61      1.00 o 
   5   4   2        0.36        0.63      0.88 o 
   6   4   2        0.39        0.68      1.81 o 
  -6   5   2        0.35        0.65      1.89 o 
  -5   5   2        5.29        5.71      0.88 o 
  -4   5   2        4.69        4.80      0.76 o 
  -3   5   2       37.03       37.53      0.98 o 
  -2   5   2       18.92       19.94      0.54 o 
  -1   5   2        0.13       -0.03      0.07 o 
   0   5   2      396.94      431.96      3.13 o 
   1   5   2      919.09     1052.23      2.51 o 
   2   5   2       37.95       39.35      0.81 o 
   3   5   2        0.47        0.51      0.45 o 
   4   5   2       41.49       40.32      1.09 o 
   5   5   2        1.86        2.26      0.91 o 
   6   5   2        1.61        2.41      2.02 o 
  -5   6   2       16.24       13.99      1.02 o 
  -4   6   2        3.60        3.01      0.77 o 
  -3   6   2       43.61       45.52      1.08 o 
  -2   6   2       33.26       39.54      0.69 o 
  -1   6   2        9.12        9.27      0.35 o 
   0   6   2       13.14       12.01      0.49 o 
   1   6   2      612.08      647.37      2.28 o 
   2   6   2      164.89      156.71      2.73 o 
   3   6   2        1.59        1.15      0.65 o 
   4   6   2        7.62        5.20      0.76 o 
   5   6   2        0.31        0.15      0.40 o 
  -5   7   2        0.92        1.07      0.83 o 
  -4   7   2       17.32       17.82      0.98 o 
  -3   7   2        0.23        0.06      0.44 o 
  -2   7   2       17.08       18.50      0.80 o 
  -1   7   2       14.86       13.07      0.38 o 
   0   7   2      152.32      159.43      1.08 o 
   1   7   2      245.04      265.15      1.40 o 
   2   7   2       80.94       88.20      1.24 o 
   3   7   2        4.15        6.06      0.76 o 
   4   7   2        6.43        3.95      0.78 o 
   5   7   2        0.67        0.34      1.09 o 
  -5   8   2        6.05        7.98      0.95 o 
  -4   8   2        0.26       -0.06      0.79 o 
  -3   8   2        1.22        0.63      0.75 o 
  -2   8   2      236.92      225.54      1.76 o 
  -1   8   2        2.35        1.63      0.48 o 
   0   8   2        4.55        5.32      0.42 o 
   1   8   2       31.04       30.39      0.67 o 
   2   8   2       46.69       46.17      1.03 o 
   3   8   2       19.96       13.39      0.83 o 
   4   8   2        1.52        1.25      1.05 o 
   5   8   2        2.92        3.73      1.33 o 
  -5   9   2        7.73        7.78      1.20 o 
  -4   9   2        7.14        8.06      0.92 o 
  -3   9   2        6.64        5.00      0.81 o 
  -2   9   2       31.68       30.42      0.92 o 
  -1   9   2        0.56        0.43      0.40 o 
   0   9   2        8.15        8.82      0.49 o 
   1   9   2       16.86       16.11      0.69 o 
   2   9   2       42.52       38.02      1.03 o 
   3   9   2       24.11       17.42      1.21 o 
   4   9   2       16.09       18.61      1.37 o 
   5   9   2        0.65        2.81      1.44 o 
  -5  10   2        1.42        1.87      1.95 o 
  -4  10   2       11.51       14.57      1.05 o 
  -3  10   2        0.63       -0.02      0.73 o 
  -2  10   2        0.03       -0.08      0.73 o 
  -1  10   2      322.71      333.74      2.90 o 
   0  10   2        0.06        0.00      0.25 o 
   1  10   2        3.39        2.50      0.64 o 
   2  10   2       19.11       15.81      1.06 o 
   3  10   2        0.69       -0.05      1.07 o 
   4  10   2        0.86        1.42      1.15 o 
   5  10   2        4.35        6.73      2.11 o 
  -4  11   2        4.36        4.73      0.93 o 
  -3  11   2        0.10        0.33      0.76 o 
  -2  11   2        8.00        6.63      0.83 o 
  -1  11   2       35.29       36.02      1.14 o 
   0  11   2      197.98      209.61      1.99 o 
   1  11   2       60.07       62.79      1.36 o 
   2  11   2        0.79        0.33      0.86 o 
   3  11   2        1.03        0.24      0.83 o 
   4  11   2        4.38        6.22      1.26 o 
  -4  12   2        8.69       13.57      1.29 o 
  -3  12   2        3.65        3.34      1.09 o 
  -2  12   2        3.99        4.20      0.82 o 
  -1  12   2        0.61        0.02      0.52 o 
   0  12   2       54.92       54.10      1.49 o 
   1  12   2        1.48        2.91      1.15 o 
   2  12   2        6.51        5.04      1.02 o 
   3  12   2        2.78        2.21      1.09 o 
   4  12   2        4.88        5.10      1.41 o 
  -3  13   2        0.74       -0.05      1.03 o 
  -2  13   2        5.70        5.87      1.22 o 
  -1  13   2       39.75       45.80      2.56 o 
   0  13   2        0.42       -0.48      1.46 o 
   1  13   2       13.13       14.91      1.53 o 
   2  13   2       17.53       19.64      1.52 o 
   3  13   2        0.09        0.57      1.15 o 
  -3  14   2       14.56       17.21      2.51 o 
  -2  14   2        0.01       -0.24      0.88 o 
  -1  14   2        0.06        1.20      1.16 o 
   0  14   2        0.01       -0.70      2.96 o 
   1  14   2        0.08        0.74      1.36 o 
   2  14   2        6.13        4.43      1.31 o 
   3  14   2        4.35        4.41      2.05 o 
  -2  15   2        5.11        6.40      2.06 o 
  -1  15   2        0.23        0.28      1.21 o 
   0  15   2        1.32        0.99      1.33 o 
   1  15   2        3.08        5.07      1.44 o 
   2  15   2        4.86        4.92      2.31 o 
   1  16   2        0.91        1.93      2.15 o 
  -5   1   3        0.03        0.09      0.60 o 
  -4   1   3       13.25       13.07      0.65 o 
  -3   1   3       14.30       12.57      0.64 o 
  -2   1   3       95.05       90.36      0.85 o 
  -1   1   3     7878.99     7540.44     23.07 o 
   0   1   3     1737.09     1669.25      4.48 o 
   1   1   3      117.12      120.97      0.69 o 
   2   1   3      128.77      141.66      0.77 o 
   3   1   3       38.32       34.69      0.66 o 
   4   1   3        0.66        0.70      0.69 o 
   5   1   3        0.10        0.40      1.33 o 
   6   1   3        1.48        1.13      1.73 o 
  -6   2   3        3.08        3.28      1.88 o 
  -5   2   3        8.70        8.06      0.88 o 
  -4   2   3        3.61        4.04      0.62 o 
  -3   2   3       84.38       83.04      1.34 o 
  -2   2   3        9.54        8.88      0.48 o 
  -1   2   3      741.13      745.52      5.24 o 
   0   2   3      328.32      331.51      1.17 o 
   1   2   3      150.80      151.16      1.29 o 
   2   2   3      207.71      228.23      1.07 o 
   3   2   3        0.33        0.08      0.10 o 
   4   2   3      305.50      320.07      2.87 o 
   5   2   3        0.78        0.86      0.84 o 
   6   2   3        0.61       -0.54      1.36 o 
  -6   3   3        0.05       -0.08      0.40 o 
  -5   3   3        0.04        0.25      0.68 o 
  -4   3   3       23.70       24.98      0.95 o 
  -3   3   3      130.42      134.14      1.46 o 
  -2   3   3     1531.44     1489.98      5.52 o 
  -1   3   3       88.68       90.72      0.82 o 
   0   3   3      982.49      988.14      3.19 o 
   1   3   3        3.72        3.37      0.22 o 
   2   3   3       39.89       45.58      0.68 o 
   3   3   3       27.89       30.31      0.71 o 
   4   3   3       65.01       67.54      1.28 o 
   5   3   3        0.59       -0.28      0.32 o 
   6   3   3        0.37       -0.04      0.18 o 
  -6   4   3        0.44        1.39      2.03 o 
  -5   4   3        1.78        1.97      0.78 o 
  -4   4   3       10.09        9.89      0.81 o 
  -3   4   3       15.25       14.48      0.62 o 
  -2   4   3      194.85      186.97      1.73 o 
  -1   4   3       57.10       51.68      0.60 o 
   0   4   3      300.56      306.15      1.28 o 
   1   4   3        3.12        1.89      0.20 o 
   2   4   3        6.01        4.95      0.26 o 
   3   4   3      255.13      255.58      2.06 o 
   4   4   3        0.17        0.33      0.59 o 
   5   4   3       20.91       21.58      1.17 o 
   6   4   3        0.94        1.39      1.88 o 
  -6   5   3        0.14       -0.24     11.41 o 
  -5   5   3        5.83        5.14      0.87 o 
  -4   5   3       12.06       11.13      0.85 o 
  -3   5   3        0.36       -0.06      0.60 o 
  -2   5   3       64.46       62.83      0.90 o 
  -1   5   3      106.31      110.12      0.84 o 
   0   5   3       91.63      113.40      0.84 o 
   1   5   3       91.68       96.50      0.74 o 
   2   5   3        3.12        2.66      0.41 o 
   3   5   3      116.19      113.21      1.42 o 
   4   5   3        8.52        9.69      0.78 o 
   5   5   3        0.14       -0.35      1.15 o 
   6   5   3        3.12        3.50      3.58 o 
  -5   6   3        0.32        0.38      0.86 o 
  -4   6   3        0.12        0.41      0.67 o 
  -3   6   3       64.56       66.55      1.27 o 
  -2   6   3        0.20        0.83      0.46 o 
  -1   6   3        0.53        0.31      0.30 o 
   0   6   3       15.13       16.16      0.46 o 
   1   6   3        5.33        6.39      0.38 o 
   2   6   3       58.66       56.10      0.94 o 
   3   6   3        7.48        6.26      0.73 o 
   4   6   3        0.82        0.98      0.86 o 
   5   6   3        0.43       -0.02      1.25 o 
  -6   7   3        0.70        0.46      1.82 o 
  -5   7   3        0.40       -0.61      0.61 o 
  -4   7   3        0.02       -0.14      0.32 o 
  -3   7   3        8.59        8.56      0.79 o 
  -2   7   3       54.25       59.16      1.10 o 
  -1   7   3       67.76       64.80      0.77 o 
   0   7   3       92.18       94.56      0.89 o 
   1   7   3       33.59       39.99      0.72 o 
   2   7   3        1.30        1.12      0.55 o 
   3   7   3      120.56      127.96      2.01 o 
   4   7   3        1.62        1.55      0.93 o 
   5   7   3        0.33        0.24      0.64 o 
  -5   8   3        0.17        0.95      0.86 o 
  -4   8   3        0.85        0.11      0.19 o 
  -3   8   3        4.81        3.52      0.75 o 
  -2   8   3      346.63      364.22      3.81 o 
  -1   8   3        1.85        1.85      0.56 o 
   0   8   3        4.15        4.38      0.47 o 
   1   8   3       30.87       30.97      0.66 o 
   2   8   3       18.45       19.05      1.07 o 
   3   8   3      190.72      189.72      2.54 o 
   4   8   3        0.11        0.43      0.83 o 
   5   8   3        4.30        4.11      1.34 o 
  -5   9   3        0.44        0.47      1.25 o 
  -4   9   3        0.67        1.11      0.85 o 
  -3   9   3        2.45        1.37      0.71 o 
  -2   9   3      192.11      206.91      1.92 o 
  -1   9   3       30.81       31.65      0.88 o 
   0   9   3        9.40        9.97      0.56 o 
   1   9   3        0.64        0.10      0.64 o 
   2   9   3       12.12       10.62      0.97 o 
   3   9   3        0.92       -0.18      0.42 o 
   4   9   3       20.71       22.03      1.34 o 
   5   9   3        2.52        3.49      1.79 o 
  -5  10   3       10.54       10.73      2.37 o 
  -4  10   3        0.10       -0.20      0.37 o 
  -3  10   3       16.37       15.96      1.01 o 
  -2  10   3        1.89        1.41      0.65 o 
  -1  10   3       43.54       45.84      1.00 o 
   0  10   3       19.48       17.66      0.96 o 
   1  10   3        6.06        4.90      0.82 o 
   2  10   3       64.33       59.42      1.46 o 
   3  10   3        0.35        0.07      0.64 o 
   4  10   3       14.16       11.41      1.24 o 
   5  10   3        0.41        1.42      2.06 o 
  -4  11   3        1.47        0.40      0.64 o 
  -3  11   3        3.54        4.42      0.86 o 
  -2  11   3        2.43        2.92      0.77 o 
  -1  11   3       54.47       57.90      1.26 o 
   0  11   3       23.74       26.86      1.06 o 
   1  11   3        0.02        0.21      0.71 o 
   2  11   3        0.44        0.19      0.79 o 
   3  11   3        0.90        1.10      1.02 o 
   4  11   3        0.25        0.63      1.12 o 
  -4  12   3        8.20       12.54      2.14 o 
  -3  12   3        0.96        1.06      1.45 o 
  -2  12   3        0.47        0.78      0.90 o 
  -1  12   3       21.30       21.64      1.26 o 
   0  12   3        7.99        6.97      0.96 o 
   1  12   3        0.78        0.69      1.03 o 
   2  12   3        0.79        0.58      1.05 o 
   3  12   3        0.72        0.59      1.19 o 
   4  12   3        0.72        0.62      1.24 o 
  -3  13   3        0.45        0.56      1.28 o 
  -2  13   3        2.91        3.10      1.18 o 
  -1  13   3       52.09       55.25      1.65 o 
   0  13   3        1.62        0.83      1.26 o 
   1  13   3        0.37        1.16      1.23 o 
   2  13   3        5.49        3.92      1.32 o 
   3  13   3        0.26       -0.92      1.08 o 
  -3  14   3        2.58        4.39      2.09 o 
  -2  14   3        0.00       -0.75      0.79 o 
  -1  14   3        8.68        9.76      1.36 o 
   0  14   3        4.01        5.11      1.56 o 
   1  14   3        1.91        2.47      1.39 o 
   2  14   3        1.86        1.45      1.34 o 
   3  14   3        2.51        2.74      2.41 o 
  -2  15   3        6.77        5.89      2.12 o 
  -1  15   3        5.03        6.06      2.02 o 
   0  15   3        2.26        2.11      1.48 o 
   1  15   3        0.00        0.26      2.02 o 
   2  15   3        0.05        2.35      2.38 o 
   0  16   3        3.05        5.29      2.31 o 
   1  16   3        5.48        7.64      2.50 o 
  -5   0   4       11.19       12.49      1.33 o 
  -4   0   4       65.07       64.69      1.40 o 
  -3   0   4        1.12        0.48      0.70 o 
  -2   0   4       28.54       25.82      0.74 o 
  -1   0   4       60.64       60.19      0.99 o 
   0   0   4      102.70      109.71      1.46 o 
   1   0   4     3255.64     3257.28     13.77 o 
   2   0   4        4.98        6.68      0.51 o 
   3   0   4        1.99        1.64      0.70 o 
   4   0   4       61.12       57.84      2.00 o 
   5   0   4       41.15       38.49      1.89 o 
   6   0   4        1.12        1.28      1.73 o 
  -5   1   4        7.58        6.36      0.83 o 
  -4   1   4       52.09       49.57      0.92 o 
  -3   1   4        0.03       -0.05      0.23 o 
  -2   1   4       43.31       49.22      0.75 o 
  -1   1   4      322.91      342.13      1.38 o 
   0   1   4      565.59      565.83      2.01 o 
   1   1   4      300.81      324.30      2.09 o 
   2   1   4       94.70      107.21      1.05 o 
   3   1   4        5.06        4.12      0.46 o 
   4   1   4       22.67       21.13      0.82 o 
   5   1   4        1.08       -0.06      0.43 o 
  -6   2   4        4.89        4.89      2.06 o 
  -5   2   4        3.30        2.44      0.77 o 
  -4   2   4        4.02        3.89      0.62 o 
  -3   2   4       22.49       23.18      0.75 o 
  -2   2   4       25.74       26.40      0.60 o 
  -1   2   4        1.75        2.09      0.31 o 
   0   2   4      775.65      782.14      2.66 o 
   1   2   4       85.64       77.37      0.73 o 
   2   2   4      218.57      240.89      1.09 o 
   3   2   4        1.93        1.64      0.44 o 
   4   2   4      144.49      153.73      1.60 o 
   5   2   4        8.30        6.68      0.90 o 
   6   2   4        0.63        0.81      1.94 o 
  -6   3   4        1.66        0.61      2.06 o 
  -5   3   4        0.09       -0.07      0.63 o 
  -4   3   4        5.08        3.86      0.71 o 
  -3   3   4        0.34        0.04      0.31 o 
  -2   3   4      980.43      969.14      6.73 o 
  -1   3   4      740.88      802.60      2.86 o 
   0   3   4        2.66        3.83      0.41 o 
   1   3   4       68.01       63.28      0.69 o 
   2   3   4        1.01        1.11      0.31 o 
   3   3   4       21.34       20.21      0.64 o 
   4   3   4        8.57        7.72      0.81 o 
   5   3   4        5.66        4.54      1.16 o 
   6   3   4        0.07        0.05      1.89 o 
  -6   4   4        5.45        3.31      2.26 o 
  -5   4   4        2.34        2.74      0.80 o 
  -4   4   4        3.28        2.35      0.72 o 
  -3   4   4       31.59       34.53      1.13 o 
  -2   4   4       16.22       14.65      1.02 o 
  -1   4   4       36.53       36.61      0.56 o 
   0   4   4       35.78       33.90      0.45 o 
   1   4   4      242.77      242.82      1.57 o 
   2   4   4        0.89        0.75      0.28 o 
   3   4   4      394.37      384.35      2.21 o 
   4   4   4        1.27        1.97      0.79 o 
   5   4   4        1.62       -0.05      0.48 o 
  -6   5   4        0.40        0.57      8.26 o 
  -5   5   4        1.60        1.92      0.85 o 
  -4   5   4       50.92       54.32      1.30 o 
  -3   5   4      305.52      306.67      3.21 o 
  -2   5   4       67.40       61.84      1.06 o 
  -1   5   4        0.31       -0.07      0.28 o 
   0   5   4      459.53      515.25      1.92 o 
   1   5   4       97.55      102.63      0.69 o 
   2   5   4      130.89      130.80      1.04 o 
   3   5   4        0.21       -0.04      0.60 o 
   4   5   4        2.22        1.34      0.83 o 
   5   5   4        1.81        1.97      1.17 o 
  -6   6   4        0.01       -0.33      0.70 o 
  -5   6   4       10.87       11.10      1.01 o 
  -4   6   4       37.31       40.61      1.23 o 
  -3   6   4       10.25        9.91      0.85 o 
  -2   6   4        5.50        4.84      0.56 o 
  -1   6   4        4.96        4.72      0.40 o 
   0   6   4      391.21      422.10      2.22 o 
   1   6   4        1.54        0.78      0.32 o 
   2   6   4      289.22      269.99      2.64 o 
   3   6   4       11.05        8.95      0.98 o 
   4   6   4       15.32       14.71      1.09 o 
   5   6   4        2.53        3.23      1.19 o 
  -6   7   4        0.59        0.27      1.16 o 
  -5   7   4        0.00        0.07      0.75 o 
  -4   7   4        6.31        5.36      0.86 o 
  -3   7   4      342.31      362.27      2.84 o 
  -2   7   4        3.25        2.04      0.53 o 
  -1   7   4        0.38        0.55      0.38 o 
   0   7   4      180.49      193.07      1.59 o 
   1   7   4       13.00        9.42      0.79 o 
   2   7   4       41.88       41.14      1.25 o 
   3   7   4       80.95       86.47      1.66 o 
   4   7   4        0.34        1.44      0.92 o 
   5   7   4        6.41        6.38      1.38 o 
  -5   8   4        0.00        0.47      0.91 o 
  -4   8   4        0.04        0.32      0.30 o 
  -3   8   4       22.01       22.47      1.00 o 
  -2   8   4       28.60       26.56      1.10 o 
  -1   8   4       29.13       27.06      0.78 o 
   0   8   4        3.69        3.74      0.57 o 
   1   8   4       13.53       16.24      0.96 o 
   2   8   4       11.96        9.11      1.01 o 
   3   8   4       55.06       61.33      1.56 o 
   4   8   4        0.09        0.04      0.98 o 
   5   8   4        6.86       10.19      1.92 o 
  -5   9   4        0.39        2.02      1.49 o 
  -4   9   4        3.08        1.50      1.01 o 
  -3   9   4       20.60       21.77      1.03 o 
  -2   9   4      217.44      233.39      2.12 o 
  -1   9   4       11.23       11.93      0.88 o 
   0   9   4       17.25       15.01      0.71 o 
   1   9   4       21.13       20.23      1.06 o 
   2   9   4       24.35       23.94      1.16 o 
   3   9   4        4.86        3.79      1.00 o 
   4   9   4       14.28       13.26      1.24 o 
   5   9   4        0.00        3.26      1.90 o 
  -5  10   4        3.07        4.00      2.00 o 
  -4  10   4        0.09        0.60      0.97 o 
  -3  10   4        0.13        0.05      0.58 o 
  -2  10   4        2.51        1.73      0.84 o 
  -1  10   4       13.69       13.84      0.88 o 
   0  10   4        4.22        3.29      0.78 o 
   1  10   4        3.56        2.73      0.82 o 
   2  10   4       19.97       16.68      1.15 o 
   3  10   4        0.04        0.76      1.01 o 
   4  10   4        6.61        4.77      1.21 o 
   5  10   4        4.18        7.90      2.14 o 
  -4  11   4        5.43        5.41      1.12 o 
  -3  11   4        2.47        3.86      0.99 o 
  -2  11   4       12.64       12.49      1.05 o 
  -1  11   4        4.78        4.27      0.84 o 
   0  11   4        9.59        8.53      0.85 o 
   1  11   4       32.95       27.97      1.17 o 
   2  11   4        4.25        3.10      0.96 o 
   3  11   4        0.51       -0.37      0.97 o 
   4  11   4        0.00       -0.98      0.98 o 
  -4  12   4       10.56       11.16      1.74 o 
  -3  12   4        0.21       -0.15      0.60 o 
  -2  12   4        0.33        1.74      0.90 o 
  -1  12   4        6.55        4.68      1.06 o 
   0  12   4        0.60        0.42      1.28 o 
   1  12   4       31.55       31.65      1.57 o 
   2  12   4        0.38       -0.61      0.61 o 
   3  12   4        0.00        0.51      0.63 o 
   4  12   4        4.81       10.72      2.34 o 
  -3  13   4        3.69        2.52      1.04 o 
  -2  13   4        0.09       -0.55      1.12 o 
  -1  13   4        8.21        7.17      1.10 o 
   0  13   4       16.87       17.07      1.63 o 
   1  13   4        0.28        1.17      1.17 o 
   2  13   4        2.81        1.42      0.87 o 
   3  13   4        0.12        1.09      1.20 o 
  -3  14   4        6.02        9.95      2.30 o 
  -2  14   4        2.36        2.08      2.02 o 
  -1  14   4        1.74        2.70      1.09 o 
   0  14   4        0.65        0.37      1.62 o 
   1  14   4        0.15        0.16      1.43 o 
   2  14   4        2.81        2.36      1.84 o 
  -2  15   4        2.12        2.32      1.81 o 
   0  15   4        0.16       -1.85      2.65 o 
   1  15   4        0.31       -0.60      1.59 o 
   0  16   4        0.01        3.02      2.38 o 
  -5   1   5       10.07        8.19      0.89 o 
  -4   1   5       11.80       10.42      1.13 o 
  -3   1   5        2.88        2.79      0.57 o 
  -2   1   5        1.09        1.80      0.40 o 
  -1   1   5      108.67      111.03      0.88 o 
   0   1   5      134.12      131.43      0.98 o 
   1   1   5      282.76      283.44      2.24 o 
   2   1   5       35.00       38.84      0.55 o 
   3   1   5       11.08       11.49      0.59 o 
   4   1   5        3.28        3.72      0.65 o 
   5   1   5        7.97        8.48      1.27 o 
  -6   2   5        0.14        1.17      1.96 o 
  -5   2   5        0.04       -0.48      0.56 o 
  -4   2   5        5.83        4.71      0.81 o 
  -3   2   5       18.62       18.96      1.00 o 
  -2   2   5      372.49      386.73      1.86 o 
  -1   2   5        0.56        0.02      0.20 o 
   0   2   5       16.59       20.33      0.56 o 
   1   2   5        1.67        1.61      0.26 o 
   2   2   5      179.92      191.54      1.34 o 
   3   2   5       15.50       16.15      0.58 o 
   4   2   5      178.87      187.66      1.76 o 
   5   2   5        0.84        0.79      1.06 o 
  -6   3   5        0.27       -0.54      0.83 o 
  -5   3   5        6.86        6.25      0.88 o 
  -4   3   5       19.06       19.25      1.08 o 
  -3   3   5       15.22       15.06      0.74 o 
  -2   3   5      467.92      490.82      3.76 o 
  -1   3   5      111.87      126.40      0.88 o 
   0   3   5      139.70      140.27      1.02 o 
   1   3   5      101.13       93.29      0.89 o 
   2   3   5        1.01        0.87      0.33 o 
   3   3   5      113.95      114.36      1.22 o 
   4   3   5       29.10       30.05      1.33 o 
   5   3   5        0.72        0.53      1.10 o 
  -6   4   5        0.43       -0.96      2.16 o 
  -5   4   5        2.51        2.89      0.87 o 
  -4   4   5        0.06       -0.62      0.62 o 
  -3   4   5       70.32       65.21      1.33 o 
  -2   4   5        0.02       -0.07      0.54 o 
  -1   4   5      137.43      148.86      0.97 o 
   0   4   5        2.19        2.13      0.37 o 
   1   4   5       54.73       54.19      0.71 o 
   2   4   5       39.00       38.01      0.86 o 
   3   4   5      372.94      383.35      2.70 o 
   4   4   5        2.57        1.91      1.06 o 
   5   4   5       11.13       12.11      1.33 o 
  -6   5   5        0.14        0.52      1.75 o 
  -5   5   5        4.11        4.87      0.91 o 
  -4   5   5       23.35       25.35      1.04 o 
  -3   5   5       40.42       33.63      0.95 o 
  -2   5   5        2.92        1.64      0.51 o 
  -1   5   5        6.09        5.89      0.41 o 
   0   5   5      224.55      247.88      1.42 o 
   1   5   5       44.42       45.11      0.72 o 
   2   5   5       80.78       84.11      1.13 o 
   3   5   5        0.12        0.13      0.80 o 
   4   5   5        7.23        7.99      0.97 o 
   5   5   5        2.58        1.09      1.24 o 
  -6   6   5        0.01       -0.43      0.74 o 
  -5   6   5        0.01        0.80      0.84 o 
  -4   6   5        7.21        5.99      0.89 o 
  -3   6   5       18.09       17.71      1.02 o 
  -2   6   5        1.11        1.06      0.60 o 
  -1   6   5        0.45        0.02      0.13 o 
   0   6   5       32.42       26.92      0.74 o 
   1   6   5       38.78       37.94      0.64 o 
   2   6   5        4.99        5.25      0.96 o 
   3   6   5        9.75       10.16      1.00 o 
   4   6   5        5.76        7.05      1.01 o 
   5   6   5        0.35        0.29      0.41 o 
  -5   7   5        0.28       -0.17      0.72 o 
  -4   7   5        6.01        3.71      0.87 o 
  -3   7   5      166.28      177.78      3.63 o 
  -2   7   5        0.67        0.32      0.39 o 
  -1   7   5        1.31        1.98      0.50 o 
   0   7   5       59.34       61.57      0.99 o 
   1   7   5       33.26       33.11      1.07 o 
   2   7   5        0.67       -0.16      0.73 o 
   3   7   5        7.82        8.06      1.01 o 
   4   7   5        0.08        0.02      0.53 o 
   5   7   5       14.08       19.65      2.17 o 
  -5   8   5        0.88        0.28      0.85 o 
  -4   8   5        3.30        1.60      0.82 o 
  -3   8   5       11.34       13.12      0.88 o 
  -2   8   5        1.30        1.27      0.75 o 
  -1   8   5       33.98       31.78      1.11 o 
   0   8   5        2.40        3.45      0.59 o 
   1   8   5        2.04        1.71      0.86 o 
   2   8   5        4.71        4.31      0.93 o 
   3   8   5       67.49       69.41      1.61 o 
   4   8   5       12.84       13.81      1.26 o 
   5   8   5        0.86        0.38      3.62 o 
  -5   9   5        5.32        3.85      1.91 o 
  -4   9   5        1.50        1.72      0.83 o 
  -3   9   5        0.00       -0.16      0.48 o 
  -2   9   5      121.93      124.80      2.48 o 
  -1   9   5        6.07        4.34      0.80 o 
   0   9   5       60.69       52.71      1.02 o 
   1   9   5       19.59       18.46      1.07 o 
   2   9   5       15.75       12.88      1.19 o 
   3   9   5        0.02        0.89      1.00 o 
   4   9   5       13.62       18.11      1.34 o 
  -4  10   5        0.43        0.87      1.06 o 
  -3  10   5        1.94        1.85      1.00 o 
  -2  10   5       12.26       10.88      0.97 o 
  -1  10   5       24.01       25.29      1.29 o 
   0  10   5       35.53       30.89      1.09 o 
   1  10   5        7.87        7.09      0.93 o 
   2  10   5       14.14       11.32      1.11 o 
   3  10   5       13.26       11.80      1.20 o 
   4  10   5        6.56        8.10      1.52 o 
  -4  11   5        0.19        0.03      1.64 o 
  -3  11   5        0.50        0.69      1.14 o 
  -2  11   5        2.95        3.19      0.90 o 
  -1  11   5        0.79        0.77      0.56 o 
   0  11   5        0.08        0.65      0.99 o 
   1  11   5       45.40       42.33      1.30 o 
   2  11   5        2.15        2.88      0.97 o 
   3  11   5        7.75        8.12      1.22 o 
   4  11   5        1.59        1.33      1.53 o 
  -4  12   5        2.54        3.10      1.93 o 
  -3  12   5        0.33        1.47      1.00 o 
  -2  12   5        2.08        2.45      0.98 o 
  -1  12   5       34.35       38.73      1.54 o 
   0  12   5       24.84       30.35      2.02 o 
   1  12   5        1.72        1.27      1.04 o 
   2  12   5        0.67       -0.73      0.85 o 
   3  12   5        3.59        5.18      1.38 o 
  -3  13   5        0.31        1.52      1.37 o 
  -2  13   5        4.30        6.24      1.42 o 
  -1  13   5       12.47       12.10      1.28 o 
   0  13   5        1.43        2.51      1.46 o 
   1  13   5        0.07        0.87      1.43 o 
   2  13   5        4.94        6.52      1.42 o 
   3  13   5        2.69        3.09      1.55 o 
  -2  14   5       12.87       14.85      2.19 o 
  -1  14   5        4.70        5.52      1.54 o 
   0  14   5        0.35        1.36      1.52 o 
   1  14   5        0.16       -2.16      2.39 o 
   2  14   5        0.93        0.99      2.02 o 
  -2  15   5        2.99        6.01      1.88 o 
   0  15   5        1.60        3.93      2.64 o 
   1  15   5        0.06       -0.09      1.20 o 
  -5   0   6        7.60        7.46      1.10 o 
  -4   0   6        0.38        0.67      1.00 o 
  -3   0   6        5.17        5.97      0.76 o 
  -2   0   6      613.46      635.90      3.83 o 
  -1   0   6        7.08        8.03      0.61 o 
   0   0   6      419.24      446.57      2.44 o 
   1   0   6      616.10      731.72      4.76 o 
   2   0   6       27.97       28.63      0.77 o 
   3   0   6       33.33       27.72      1.05 o 
   4   0   6       19.55       14.35      1.17 o 
   5   0   6        9.31       10.59      1.78 o 
  -5   1   6        1.97        0.79      0.98 o 
  -4   1   6       10.40        9.37      0.96 o 
  -3   1   6        2.85        3.17      0.56 o 
  -2   1   6      138.43      144.82      1.24 o 
  -1   1   6       18.20       18.62      0.54 o 
   0   1   6        5.04        4.27      0.32 o 
   1   1   6       67.48       72.92      0.78 o 
   2   1   6        0.06        0.04      0.10 o 
   3   1   6        7.08        5.97      0.57 o 
   4   1   6       10.86        9.33      0.83 o 
   5   1   6        1.67        3.10      1.63 o 
  -6   2   6        0.05        1.04      1.96 o 
  -5   2   6        3.68        3.45      0.84 o 
  -4   2   6        4.55        5.30      0.84 o 
  -3   2   6       28.09       28.81      0.87 o 
  -2   2   6       29.93       32.78      0.70 o 
  -1   2   6      554.24      569.53      3.81 o 
   0   2   6      129.02      132.66      1.21 o 
   1   2   6       70.82       80.04      1.08 o 
   2   2   6       10.37        5.77      0.42 o 
   3   2   6        0.76        0.07      0.54 o 
   4   2   6        8.10        5.72      0.81 o 
   5   2   6        2.99        1.12      1.17 o 
  -6   3   6        0.81        0.24      0.79 o 
  -5   3   6        9.26       10.22      0.96 o 
  -4   3   6       11.16       11.17      0.79 o 
  -3   3   6        4.66        3.17      0.63 o 
  -2   3   6       70.37       71.02      0.96 o 
  -1   3   6      234.92      243.02      1.62 o 
   0   3   6       49.10       50.87      0.74 o 
   1   3   6        3.72        3.80      0.43 o 
   2   3   6        0.76        0.01      0.13 o 
   3   3   6      201.87      205.55      1.97 o 
   4   3   6        9.00        8.19      1.07 o 
   5   3   6        7.43        7.46      1.22 o 
  -6   4   6        0.58       -1.23      1.83 o 
  -5   4   6        0.78        1.04      0.62 o 
  -4   4   6       14.42       14.86      1.08 o 
  -3   4   6      123.67      122.49      1.53 o 
  -2   4   6       47.45       47.14      0.98 o 
  -1   4   6       96.18      118.69      0.95 o 
   0   4   6       26.80       30.67      0.69 o 
   1   4   6      409.26      399.71      1.90 o 
   2   4   6        0.17       -0.25      0.60 o 
   3   4   6      199.41      205.46      2.12 o 
   4   4   6        2.19        2.71      1.01 o 
   5   4   6        2.23        1.45      1.11 o 
  -6   5   6        0.37        0.26      1.12 o 
  -5   5   6        1.39        1.17      0.83 o 
  -4   5   6      123.70      134.60      2.32 o 
  -3   5   6       66.80       61.29      1.19 o 
  -2   5   6        9.82       10.31      0.65 o 
  -1   5   6        9.97        9.33      0.54 o 
   0   5   6        0.00        0.01      0.08 o 
   1   5   6       65.22       61.74      0.95 o 
   2   5   6      164.66      169.47      1.62 o 
   3   5   6       23.02       24.26      1.14 o 
   4   5   6        2.45        2.50      1.09 o 
   5   5   6        6.95        6.66      1.30 o 
  -5   6   6        1.89        2.13      0.91 o 
  -4   6   6       43.41       40.48      2.38 o 
  -3   6   6       15.60       12.96      0.96 o 
  -2   6   6        4.36        2.93      0.61 o 
  -1   6   6       16.74       17.00      0.70 o 
   0   6   6       17.61       21.84      0.64 o 
   1   6   6       28.47       26.81      1.00 o 
   2   6   6      955.86      984.65      4.35 o 
   3   6   6        6.69        6.98      1.01 o 
   4   6   6        2.67        2.61      0.92 o 
   5   6   6        0.56        0.81      1.54 o 
  -5   7   6        3.18        3.97      1.19 o 
  -4   7   6       13.36        9.47      0.97 o 
  -3   7   6      143.05      151.55      2.47 o 
  -2   7   6        1.43        1.45      0.73 o 
  -1   7   6        0.00        0.50      0.59 o 
   0   7   6       12.14       10.80      0.69 o 
   1   7   6        0.41        0.23      0.94 o 
   2   7   6      150.49      152.46      2.03 o 
   3   7   6        6.59        7.11      1.02 o 
   4   7   6        1.94        1.91      0.98 o 
   5   7   6       12.62       12.75      3.92 o 
  -5   8   6        1.00        1.16      1.09 o 
  -4   8   6        0.47        0.36      0.62 o 
  -3   8   6       19.68       18.68      1.42 o 
  -2   8   6        2.75        2.27      0.76 o 
  -1   8   6      117.82      108.95      1.72 o 
   0   8   6        1.45        1.63      0.62 o 
   1   8   6       51.06       53.55      1.34 o 
   2   8   6        0.01       -0.45      0.96 o 
   3   8   6       65.75       69.83      1.70 o 
   4   8   6        2.26        0.89      1.08 o 
  -5   9   6        0.08       -1.05      1.05 o 
  -4   9   6        3.42        4.23      1.13 o 
  -3   9   6        5.45        5.98      1.02 o 
  -2   9   6       14.58       13.69      2.08 o 
  -1   9   6        1.37        0.89      0.80 o 
   0   9   6        0.46        0.00      0.40 o 
   1   9   6       24.78       25.02      1.14 o 
   2   9   6       12.05       11.04      1.03 o 
   3   9   6        5.81        4.60      1.08 o 
   4   9   6        7.68       10.26      1.25 o 
  -4  10   6        0.29       -0.40      1.46 o 
  -3  10   6        5.63        5.76      1.08 o 
  -2  10   6        6.21        4.96      1.22 o 
  -1  10   6        5.28        7.30      0.86 o 
   0  10   6       41.97       33.62      1.48 o 
   1  10   6        4.76        3.73      0.89 o 
   2  10   6        0.54       -0.31      0.67 o 
   3  10   6        0.73        0.33      0.48 o 
   4  10   6        0.22        0.25      1.27 o 
  -4  11   6        2.50        1.81      1.52 o 
  -3  11   6        1.98        2.99      1.09 o 
  -2  11   6        0.64        0.40      0.64 o 
  -1  11   6       11.12       10.20      1.16 o 
   0  11   6        0.31        0.80      1.24 o 
   1  11   6        8.15        9.42      1.03 o 
   2  11   6        0.05        0.00      1.01 o 
   3  11   6        1.53        2.00      1.13 o 
   4  11   6        0.01       -0.55      0.97 o 
  -3  12   6        2.83        4.12      1.43 o 
  -2  12   6        7.07        7.46      1.02 o 
  -1  12   6        0.00       -0.05      0.92 o 
   0  12   6        9.87       10.68      1.28 o 
   1  12   6       22.71       17.53      1.50 o 
   2  12   6        1.17        0.58      1.06 o 
   3  12   6        1.62        2.17      1.41 o 
  -3  13   6        0.24       -0.29      1.38 o 
  -2  13   6       18.24       25.70      2.62 o 
  -1  13   6        3.33        4.52      1.71 o 
   0  13   6        0.03        1.15      1.43 o 
   1  13   6        0.04        1.00      1.21 o 
   2  13   6        0.82        0.00      2.61 o 
   3  13   6        0.04        1.00      1.92 o 
  -2  14   6        1.14        0.35      1.79 o 
  -1  14   6        5.93        5.10      2.72 o 
   0  14   6        0.07        2.94      2.59 o 
   1  14   6        0.84        1.49      2.44 o 
   2  14   6        0.00        0.52      2.02 o 
  -2  15   6        1.36        4.38      1.78 o 
  -1  15   6        3.00        5.52      2.67 o 
   0  15   6        0.14        0.55      3.05 o 
  -5   1   7        9.64       10.53      0.95 o 
  -4   1   7        2.77        1.84      0.83 o 
  -3   1   7        1.78        1.28      0.56 o 
  -2   1   7       26.87       25.22      0.70 o 
  -1   1   7      193.92      194.44      2.32 o 
   0   1   7      674.41      697.24      2.21 o 
   1   1   7       86.06       87.04      0.80 o 
   2   1   7        8.94        9.93      0.58 o 
   3   1   7       42.89       35.53      0.90 o 
   4   1   7        0.07        0.41      1.04 o 
   5   1   7        0.02        0.68      1.67 o 
  -6   2   7        1.90        1.09      1.99 o 
  -5   2   7        7.65        8.75      1.10 o 
  -4   2   7        0.00       -0.01      0.19 o 
  -3   2   7       20.63       20.97      0.77 o 
  -2   2   7      230.33      258.69      1.72 o 
  -1   2   7      103.85      115.28      1.12 o 
   0   2   7      192.69      211.98      1.85 o 
   1   2   7        1.07        0.89      0.46 o 
   2   2   7        0.89        0.47      0.53 o 
   3   2   7        1.57        0.62      0.67 o 
   4   2   7        0.16       -0.04      0.42 o 
   5   2   7        4.02        8.26      1.92 o 
  -6   3   7        4.19        4.52      2.05 o 
  -5   3   7        7.65        7.40      0.97 o 
  -4   3   7        5.21        5.23      0.87 o 
  -3   3   7        1.10        0.52      0.64 o 
  -2   3   7        1.57        1.12      0.49 o 
  -1   3   7      161.21      166.17      1.20 o 
   0   3   7        2.03        1.45      0.52 o 
   1   3   7       17.60       17.66      0.63 o 
   2   3   7        3.83        3.06      0.55 o 
   3   3   7      132.40      134.09      1.91 o 
   4   3   7       12.79       11.12      1.52 o 
   5   3   7        1.19        2.35      1.95 o 
  -6   4   7        0.25        1.85      2.05 o 
  -5   4   7       10.42       11.14      1.05 o 
  -4   4   7       11.20        8.79      1.09 o 
  -3   4   7       61.86       63.79      1.23 o 
  -2   4   7       29.69       29.23      0.78 o 
  -1   4   7        5.52        6.18      0.52 o 
   0   4   7       16.84       16.14      0.60 o 
   1   4   7      189.36      191.07      1.46 o 
   2   4   7        0.07        0.05      0.24 o 
   3   4   7        0.91        0.10      0.33 o 
   4   4   7        0.38        0.26      1.17 o 
   5   4   7        0.25        0.17      1.13 o 
  -5   5   7        6.86        8.56      0.98 o 
  -4   5   7       24.71       24.83      1.18 o 
  -3   5   7        5.51        5.09      0.67 o 
  -2   5   7        1.25        1.09      0.73 o 
  -1   5   7       10.17       10.17      0.58 o 
   0   5   7       14.69       14.10      0.61 o 
   1   5   7       96.36       86.30      1.21 o 
   2   5   7      355.12      370.21      2.58 o 
   3   5   7        5.06        4.59      0.91 o 
   4   5   7        1.42        0.45      0.89 o 
   5   5   7        0.10        0.12      1.14 o 
  -5   6   7        1.57        2.08      1.08 o 
  -4   6   7        2.74        3.88      1.00 o 
  -3   6   7        0.22        0.54      0.70 o 
  -2   6   7        1.54        0.86      0.75 o 
  -1   6   7        0.12       -0.25      0.26 o 
   0   6   7       20.60       20.03      0.68 o 
   1   6   7       10.65       10.60      0.97 o 
   2   6   7       37.49       38.12      1.40 o 
   3   6   7        7.27        5.94      0.98 o 
   4   6   7        0.28        0.89      1.11 o 
   5   6   7        2.54        3.54      3.43 o 
  -5   7   7        0.26       -0.44      1.44 o 
  -4   7   7        0.23       -1.61      1.83 o 
  -3   7   7       12.54       10.92      1.31 o 
  -2   7   7        0.01        0.11      0.39 o 
  -1   7   7       33.60       33.15      0.96 o 
   0   7   7       11.64       11.92      0.65 o 
   1   7   7      137.89      139.38      1.86 o 
   2   7   7       63.43       58.94      1.45 o 
   3   7   7        2.88        1.88      1.02 o 
   4   7   7        0.01       -0.38      0.57 o 
  -5   8   7        1.41        0.81      1.98 o 
  -4   8   7       17.51       22.05      1.42 o 
  -3   8   7       34.22       34.73      1.70 o 
  -2   8   7        3.42        2.90      0.83 o 
  -1   8   7        2.27       -0.06      0.60 o 
   0   8   7       36.49       33.01      0.94 o 
   1   8   7        0.83        1.08      0.84 o 
   2   8   7        2.04        1.93      0.91 o 
   3   8   7        3.21        2.16      1.04 o 
   4   8   7        1.08        0.17      1.04 o 
  -4   9   7        1.46        1.35      1.05 o 
  -3   9   7        0.09       -0.42      6.46 o 
  -2   9   7        9.61        8.40      1.29 o 
  -1   9   7       10.95        8.83      0.95 o 
   0   9   7        0.11       -0.08      0.48 o 
   1   9   7        5.86        6.77      1.30 o 
   2   9   7        0.15        0.16      0.59 o 
   3   9   7        8.65        6.65      1.13 o 
   4   9   7       17.78       23.43      1.80 o 
  -4  10   7        0.98        0.84      1.50 o 
  -3  10   7        9.32       13.24      1.23 o 
  -2  10   7        5.74        4.32      1.20 o 
  -1  10   7        3.70        2.93      0.87 o 
   0  10   7       24.70       19.52      1.38 o 
   1  10   7        2.82        2.43      0.92 o 
   2  10   7        0.17        0.48      1.07 o 
   3  10   7        0.03       -0.14      0.63 o 
   4  10   7        0.00       -1.48      2.33 o 
  -4  11   7        0.05        4.34      2.11 o 
  -3  11   7        8.37       11.49      1.26 o 
  -2  11   7        0.00       -0.02      0.37 o 
  -1  11   7        4.51        5.02      1.07 o 
   0  11   7        6.21        5.28      1.30 o 
   1  11   7       10.96       10.70      1.08 o 
   2  11   7        0.75        2.19      1.01 o 
   3  11   7        8.78       12.10      1.59 o 
  -3  12   7        0.00       -0.17      0.63 o 
  -2  12   7        0.40        0.35      0.42 o 
  -1  12   7        4.94        4.92      2.05 o 
   0  12   7        0.12        0.98      1.56 o 
   1  12   7        0.29       -0.28      0.79 o 
   2  12   7        0.04       -0.17      0.93 o 
   3  12   7        2.36        2.93      1.62 o 
  -3  13   7        0.02        1.45      1.40 o 
  -2  13   7        0.97        2.00      1.81 o 
  -1  13   7        0.87        1.20      1.60 o 
   0  13   7        4.74        3.77      1.64 o 
   1  13   7        0.02       -0.43      0.98 o 
   2  13   7        0.56        1.05      2.85 o 
  -2  14   7        8.07        9.98      2.17 o 
  -1  14   7        1.08        1.05      2.78 o 
   0  14   7        7.23        7.14      2.89 o 
   1  14   7        0.02        1.11      2.49 o 
  -1  15   7        0.47       -0.01      0.03 o 
  -5   0   8        5.89        5.34      1.77 o 
  -4   0   8        1.70        1.20      1.29 o 
  -3   0   8       95.67       96.11      2.00 o 
  -2   0   8        6.64        6.42      0.86 o 
  -1   0   8       23.49       22.35      0.98 o 
   0   0   8       40.75       36.76      0.88 o 
   1   0   8       23.56       23.68      0.82 o 
   2   0   8       23.91       21.02      1.26 o 
   3   0   8       13.57       12.21      1.23 o 
   4   0   8       37.06       44.16      2.43 o 
  -5   1   8        0.14       -0.40      0.40 o 
  -4   1   8        0.18       -0.37      0.48 o 
  -3   1   8       18.66       18.91      0.86 o 
  -2   1   8        0.44        0.75      0.39 o 
  -1   1   8        0.64        0.34      0.37 o 
   0   1   8       27.31       30.51      0.72 o 
   1   1   8        2.29        2.62      0.49 o 
   2   1   8       25.96       17.39      0.69 o 
   3   1   8       60.41       54.82      1.23 o 
   4   1   8        6.68        6.26      1.43 o 
   5   1   8        0.10        0.60      1.76 o 
  -5   2   8        5.13        5.80      1.00 o 
  -4   2   8        5.51        4.87      0.76 o 
  -3   2   8       30.70       32.15      0.89 o 
  -2   2   8       30.94       32.30      0.81 o 
  -1   2   8        9.84        9.30      0.74 o 
   0   2   8        2.69        3.33      0.71 o 
   1   2   8        0.82        0.78      0.49 o 
   2   2   8        0.14        0.05      0.37 o 
   3   2   8       17.28       15.42      0.88 o 
   4   2   8        0.82        0.64      1.21 o 
   5   2   8        7.06        9.15      2.10 o 
  -5   3   8        1.40        1.43      0.96 o 
  -4   3   8        3.30        3.47      0.75 o 
  -3   3   8       10.17       10.26      0.69 o 
  -2   3   8       43.74       46.97      0.92 o 
  -1   3   8       42.90       45.45      0.89 o 
   0   3   8      127.61      121.49      1.38 o 
   1   3   8       12.60        9.62      0.61 o 
   2   3   8        7.49        7.18      0.61 o 
   3   3   8       11.89       12.27      0.86 o 
   4   3   8       25.37       26.76      1.95 o 
   5   3   8        5.64        9.13      2.07 o 
  -5   4   8       12.06       12.92      1.07 o 
  -4   4   8        0.12        0.02      0.49 o 
  -3   4   8       20.98       19.77      0.89 o 
  -2   4   8       35.44       35.56      1.03 o 
  -1   4   8       31.11       33.57      0.82 o 
   0   4   8       15.43       13.06      0.72 o 
   1   4   8      103.85      102.94      1.53 o 
   2   4   8       47.41       49.79      1.12 o 
   3   4   8        0.27        0.03      0.44 o 
   4   4   8       19.96       22.73      1.44 o 
   5   4   8        0.36        0.22      1.53 o 
  -5   5   8        0.26        0.50      1.00 o 
  -4   5   8        0.00       -0.86      0.86 o 
  -3   5   8        3.51        2.37      0.84 o 
  -2   5   8        4.14        3.73      0.70 o 
  -1   5   8        1.30        1.31      0.55 o 
   0   5   8        0.07        0.01      0.49 o 
   1   5   8      451.96      449.92      2.65 o 
   2   5   8      309.88      326.67      2.31 o 
   3   5   8       11.36       12.43      1.05 o 
   4   5   8        0.62       -0.25      0.80 o 
   5   5   8        0.42       -1.61      4.09 o 
  -5   6   8        0.06       -0.12      0.29 o 
  -4   6   8       96.76       96.72      2.61 o 
  -3   6   8       16.21       16.29      1.06 o 
  -2   6   8       14.06       12.63      0.95 o 
  -1   6   8        0.83        1.72      0.55 o 
   0   6   8        1.91        1.95      0.55 o 
   1   6   8       11.39       11.77      1.00 o 
   2   6   8       16.18       17.24      1.10 o 
   3   6   8        0.01        0.00      1.35 o 
   4   6   8        0.15        0.11      0.41 o 
  -5   7   8        0.03        0.99      1.98 o 
  -4   7   8        0.48        0.64      1.30 o 
  -3   7   8        1.82        1.45      1.14 o 
  -2   7   8        8.54        8.78      0.96 o 
  -1   7   8        7.78        6.11      0.71 o 
   0   7   8       52.10       58.36      1.18 o 
   1   7   8      211.07      222.79      3.00 o 
   2   7   8       47.32       46.02      1.40 o 
   3   7   8       15.63       18.34      1.49 o 
   4   7   8       10.90       13.75      1.56 o 
  -4   8   8        4.06        4.16      1.34 o 
  -3   8   8        5.00        2.42      1.18 o 
  -2   8   8        8.94        8.30      0.98 o 
  -1   8   8       67.90       60.16      1.89 o 
   0   8   8        5.99        5.92      0.89 o 
   1   8   8        0.64       -0.53      0.62 o 
   2   8   8        0.80        1.10      0.98 o 
   3   8   8        0.65        0.51      0.81 o 
   4   8   8       26.09       33.54      2.22 o 
  -4   9   8        0.09       -0.09      0.92 o 
  -3   9   8        0.01        0.43      1.19 o 
  -2   9   8        1.37        1.64      1.15 o 
  -1   9   8        6.64        6.06      1.50 o 
   0   9   8       20.83       24.11      1.13 o 
   1   9   8        1.72        1.60      0.89 o 
   2   9   8        7.48        7.21      1.06 o 
   3   9   8        4.18        8.04      1.14 o 
   4   9   8        2.58        4.06      2.30 o 
  -4  10   8        1.42        2.56      1.98 o 
  -3  10   8       10.45       12.79      1.51 o 
  -2  10   8       10.79       12.03      1.72 o 
  -1  10   8        0.58        0.25      0.64 o 
   0  10   8       27.29       23.29      1.55 o 
   1  10   8        2.90        2.61      0.94 o 
   2  10   8        6.44        6.57      1.15 o 
   3  10   8       18.58       24.27      1.71 o 
   4  10   8        0.22        0.48      2.43 o 
  -3  11   8        0.00        0.18      1.00 o 
  -2  11   8        4.87        6.96      1.36 o 
  -1  11   8        8.69       10.58      1.79 o 
   0  11   8        2.98        2.19      1.24 o 
   1  11   8        1.68        0.71      0.53 o 
   2  11   8       13.16       16.11      1.27 o 
   3  11   8        3.27        4.28      1.51 o 
  -3  12   8        6.23        7.38      1.65 o 
  -2  12   8        1.80        2.02      1.63 o 
  -1  12   8        0.09        0.56      1.60 o 
   0  12   8        0.99        1.44      1.22 o 
   1  12   8        2.13        0.42      1.04 o 
   2  12   8        5.49        6.22      1.34 o 
  -2  13   8        5.35        4.75      1.68 o 
  -1  13   8        0.70        1.26      3.16 o 
   0  13   8        1.61       -1.62      4.43 o 
   1  13   8        0.23        0.39      0.63 o 
  -1  14   8        0.30       -1.07      3.66 o 
   0  14   8        7.08       10.11      3.37 o 
   1  14   8        0.61       -1.15      1.29 o 
  -5   1   9        1.03        0.73      1.88 o 
  -4   1   9        1.39        1.55      0.78 o 
  -3   1   9        0.35        0.14      0.48 o 
  -2   1   9        3.43        1.86      0.60 o 
  -1   1   9       49.05       50.74      1.97 o 
   0   1   9       43.05       44.50      0.87 o 
   1   1   9       20.89       17.96      0.83 o 
   2   1   9       21.48       15.98      0.85 o 
   3   1   9       36.78       31.90      1.33 o 
   4   1   9        5.82        6.04      1.17 o 
   5   1   9        0.44        0.39      1.89 o 
  -5   2   9        3.49        3.26      1.93 o 
  -4   2   9        0.74        0.93      0.74 o 
  -3   2   9        4.20        4.13      0.66 o 
  -2   2   9       13.04       10.80      0.90 o 
  -1   2   9        2.86        2.51      0.74 o 
   0   2   9        7.89        8.02      0.67 o 
   1   2   9       13.69       14.51      0.69 o 
   2   2   9        0.41        0.30      0.55 o 
   3   2   9        3.24        1.63      0.88 o 
   4   2   9        0.01        0.23      1.12 o 
   5   2   9       23.97       36.03      2.75 o 
  -5   3   9        0.51       -0.30      0.42 o 
  -4   3   9        3.13        2.48      0.73 o 
  -3   3   9       10.82       10.95      0.99 o 
  -2   3   9        5.04        4.90      0.72 o 
  -1   3   9       77.72       81.11      1.49 o 
   0   3   9      432.27      434.58      2.60 o 
   1   3   9        2.40        1.36      0.54 o 
   2   3   9       17.81       18.77      0.83 o 
   3   3   9        0.07        0.26      0.70 o 
   4   3   9        2.20        1.48      1.43 o 
  -5   4   9       18.94       19.22      2.61 o 
  -4   4   9        1.12        1.16      0.88 o 
  -3   4   9       14.36       14.41      1.03 o 
  -2   4   9        9.33        9.11      0.80 o 
  -1   4   9        0.89        1.10      0.62 o 
   0   4   9        9.84        9.04      0.76 o 
   1   4   9        3.05        3.23      0.70 o 
   2   4   9       13.55       11.41      0.81 o 
   3   4   9        0.56        1.33      1.01 o 
   4   4   9        7.72        9.65      1.72 o 
  -5   5   9        1.10        0.06      0.20 o 
  -4   5   9        9.26       10.13      3.35 o 
  -3   5   9        2.06        1.15      0.82 o 
  -2   5   9        4.53        4.91      0.75 o 
  -1   5   9       13.26       13.48      0.71 o 
   0   5   9        0.01        0.01      0.36 o 
   1   5   9      258.52      264.75      2.67 o 
   2   5   9       61.45       66.51      1.28 o 
   3   5   9        2.20        2.00      0.94 o 
   4   5   9        0.15        0.04      1.44 o 
  -5   6   9        1.20        3.05      2.10 o 
  -4   6   9        1.22        2.11      1.43 o 
  -3   6   9        0.69        1.33      0.89 o 
  -2   6   9        8.34        6.15      0.90 o 
  -1   6   9        0.68        0.52      0.60 o 
   0   6   9        7.82        8.23      0.72 o 
   1   6   9       13.35       12.17      1.04 o 
   2   6   9        0.14        0.19      0.75 o 
   3   6   9        1.26        1.07      0.97 o 
   4   6   9        0.27        1.07      1.26 o 
  -4   7   9        1.93        2.18      1.31 o 
  -3   7   9        0.00       -0.25      1.16 o 
  -2   7   9       12.92       11.36      1.04 o 
  -1   7   9        0.01        0.39      0.52 o 
   0   7   9        4.88        4.50      0.69 o 
   1   7   9      129.13      136.79      1.99 o 
   2   7   9       44.97       47.78      1.43 o 
   3   7   9        0.90        1.06      1.25 o 
   4   7   9        3.64        3.57      1.55 o 
  -4   8   9        6.59        7.78      2.40 o 
  -3   8   9        0.15        1.25      1.49 o 
  -2   8   9        4.06        2.49      0.93 o 
  -1   8   9        2.13        1.62      0.89 o 
   0   8   9        4.40        4.90      0.93 o 
   1   8   9        7.01        6.33      0.99 o 
   2   8   9        2.24        1.94      1.00 o 
   3   8   9        1.51        1.77      1.07 o 
  -4   9   9        0.04       -1.50      1.83 o 
  -3   9   9        0.07        1.15      1.21 o 
  -2   9   9        6.31        5.71      1.23 o 
  -1   9   9       58.63       56.33      1.78 o 
   0   9   9       43.94       48.42      1.39 o 
   1   9   9        3.17        2.87      0.97 o 
   2   9   9        3.52        3.94      1.03 o 
   3   9   9        0.58        0.80      0.95 o 
  -3  10   9        2.08        1.51      1.96 o 
  -2  10   9        0.11        0.60      1.70 o 
  -1  10   9        0.01        0.50      0.61 o 
   0  10   9        2.15        3.55      1.26 o 
   1  10   9        0.17        0.33      0.43 o 
   2  10   9        0.60        1.38      1.06 o 
   3  10   9        6.11        7.06      1.62 o 
  -3  11   9        1.78        0.91      2.14 o 
  -2  11   9        0.63        0.60      1.24 o 
  -1  11   9        0.39        0.75      1.86 o 
   0  11   9        3.52        1.50      0.90 o 
   1  11   9        0.08       -0.77      1.27 o 
   2  11   9        3.06        5.13      1.36 o 
  -2  12   9        0.66       -1.14      1.53 o 
  -1  12   9        2.50        0.25      0.71 o 
   0  12   9        1.36       -0.38      0.62 o 
   1  12   9        0.42        0.39      1.90 o 
   2  12   9        1.87        3.42      1.55 o 
  -2  13   9        0.57       -2.18      2.63 o 
  -1  13   9        9.17       12.03      3.66 o 
   0  13   9        2.64        1.15      3.27 o 
   1  13   9        0.99        1.80      2.37 o 
  -5   0  10        1.85        4.10      1.61 o 
  -4   0  10        0.24        0.23      1.72 o 
  -3   0  10       19.12       21.08      1.26 o 
  -2   0  10       27.66       30.42      1.96 o 
  -1   0  10      114.61      120.59      3.22 o 
   0   0  10       11.34        8.59      1.02 o 
   1   0  10        2.12        2.07      0.98 o 
   2   0  10      166.52      146.08      2.59 o 
   3   0  10        3.14        1.48      1.12 o 
   4   0  10        1.76        1.74      1.64 o 
  -5   1  10        0.45        0.25      1.59 o 
  -4   1  10        4.48        4.12      0.80 o 
  -3   1  10       14.08       12.20      0.99 o 
  -2   1  10       35.20       41.72      1.27 o 
  -1   1  10      134.85      151.20      2.78 o 
   0   1  10        1.64        1.18      0.79 o 
   1   1  10        2.79        3.09      0.72 o 
   2   1  10       18.34       16.47      0.90 o 
   3   1  10        0.04        0.74      1.10 o 
   4   1  10        0.40        0.06      1.28 o 
  -4   2  10        2.58        3.61      1.10 o 
  -3   2  10        1.93        1.74      0.80 o 
  -2   2  10       25.68       27.38      1.16 o 
  -1   2  10       11.85       11.77      1.19 o 
   0   2  10       25.88       24.65      1.12 o 
   1   2  10        4.20        2.85      0.64 o 
   2   2  10        9.77        8.10      0.77 o 
   3   2  10       39.03       38.65      1.38 o 
   4   2  10        1.70        1.23      1.76 o 
  -4   3  10        9.49       10.12      1.15 o 
  -3   3  10        2.69        2.47      0.85 o 
  -2   3  10        5.91        5.43      0.85 o 
  -1   3  10        0.00        0.34      0.65 o 
   0   3  10      203.46      207.85      3.81 o 
   1   3  10       11.96       11.68      0.67 o 
   2   3  10        0.75        0.50      0.79 o 
   3   3  10        2.63        2.73      0.90 o 
   4   3  10        6.30        8.59      1.49 o 
  -5   4  10        2.85        2.89      2.26 o 
  -4   4  10        3.78        4.91      1.03 o 
  -3   4  10        0.12        0.60      0.90 o 
  -2   4  10        9.82        8.28      0.81 o 
  -1   4  10        2.50        1.51      0.65 o 
   0   4  10       39.13       38.57      1.04 o 
   1   4  10        4.34        4.20      0.72 o 
   2   4  10        3.13        1.80      0.83 o 
   3   4  10       10.98       12.01      1.47 o 
   4   4  10        9.77       12.27      1.79 o 
  -4   5  10        0.86        1.94      1.28 o 
  -3   5  10       30.62       31.41      1.49 o 
  -2   5  10       13.77       11.49      0.90 o 
  -1   5  10        1.84        2.24      0.69 o 
   0   5  10        0.03       -0.36      0.75 o 
   1   5  10       48.73       51.91      1.45 o 
   2   5  10        0.46        0.51      0.62 o 
   3   5  10        0.54        1.10      1.35 o 
   4   5  10        0.60        2.19      1.55 o 
  -4   6  10        5.80        5.15      1.48 o 
  -3   6  10        1.28        0.14      0.89 o 
  -2   6  10        4.05        3.94      0.80 o 
  -1   6  10        1.45        1.39      0.64 o 
   0   6  10        0.28        0.59      0.55 o 
   1   6  10      169.12      171.77      2.36 o 
   2   6  10        7.67        8.16      1.08 o 
   3   6  10       24.50       31.39      1.38 o 
   4   6  10        0.49        3.49      2.91 o 
  -4   7  10        0.08       -1.06      1.65 o 
  -3   7  10        7.83        6.37      1.06 o 
  -2   7  10       23.21       20.02      1.23 o 
  -1   7  10        3.30        2.57      0.66 o 
   0   7  10        3.84        3.86      0.93 o 
   1   7  10       16.42       12.99      1.09 o 
   2   7  10        5.13        5.39      1.05 o 
   3   7  10        0.55        0.09      0.50 o 
  -4   8  10        1.14        0.14      2.17 o 
  -3   8  10        0.95        2.05      1.43 o 
  -2   8  10        4.75        3.97      0.95 o 
  -1   8  10       12.06       11.02      1.08 o 
   0   8  10       33.43       32.60      1.35 o 
   1   8  10        0.10        0.22      0.37 o 
   2   8  10        0.12        1.02      0.96 o 
   3   8  10        1.38       -0.39      0.55 o 
  -3   9  10        0.11        0.47      1.90 o 
  -2   9  10        1.34        1.74      0.94 o 
  -1   9  10        0.06        0.72      0.96 o 
   0   9  10        9.17        7.55      1.04 o 
   1   9  10       13.11       15.29      1.11 o 
   2   9  10        0.76        1.32      1.10 o 
   3   9  10        0.00        0.04      0.70 o 
  -3  10  10        1.23        0.60      2.20 o 
  -2  10  10        4.91        5.40      1.39 o 
  -1  10  10        0.59        0.30      1.66 o 
   0  10  10        7.70        9.45      1.37 o 
   1  10  10        1.51        3.90      1.03 o 
   2  10  10        0.65        1.06      1.42 o 
   3  10  10       10.99       12.30      3.13 o 
  -3  11  10        1.65        1.22      1.94 o 
  -2  11  10        5.90        6.58      1.90 o 
  -1  11  10        7.29        8.51      1.81 o 
   0  11  10        0.32       -0.23      1.63 o 
   1  11  10        0.05       -0.13      0.58 o 
   2  11  10        2.37        1.27      1.55 o 
  -2  12  10        0.01       -0.33      0.71 o 
  -1  12  10        0.16        0.09      3.88 o 
   0  12  10        0.48       -0.54      2.60 o 
   1  12  10        0.08        2.51      2.52 o 
  -4   1  11        1.94        1.48      0.92 o 
  -3   1  11        5.66        6.14      1.21 o 
  -2   1  11        0.63        0.13      0.67 o 
  -1   1  11       24.23       23.24      1.49 o 
   0   1  11        0.02       -0.42      0.44 o 
   1   1  11        0.31        0.59      0.69 o 
   2   1  11       13.71       12.71      0.94 o 
   3   1  11        7.56        8.86      1.02 o 
   4   1  11        3.96        3.81      1.72 o 
  -4   2  11        0.09        0.65      1.07 o 
  -3   2  11        2.12        2.47      0.89 o 
  -2   2  11        1.09       -0.04      0.51 o 
  -1   2  11      115.18      118.66      2.43 o 
   0   2  11        3.06        2.26      0.87 o 
   1   2  11       44.78       40.66      1.15 o 
   2   2  11        0.77        0.16      0.27 o 
   3   2  11        0.16        0.12      0.32 o 
   4   2  11        0.34        2.04      1.81 o 
  -4   3  11        0.04        0.40      1.37 o 
  -3   3  11        3.91        5.14      0.95 o 
  -2   3  11        0.12        0.14      0.92 o 
  -1   3  11       14.46       13.25      1.41 o 
   0   3  11       58.32       59.15      1.52 o 
   1   3  11        0.04        0.08      0.80 o 
   2   3  11        6.58        5.86      0.96 o 
   3   3  11        2.27        1.99      1.08 o 
   4   3  11        7.12       13.56      2.62 o 
  -4   4  11        0.71        2.07      1.17 o 
  -3   4  11        0.48        1.15      0.88 o 
  -2   4  11        7.04        5.64      0.90 o 
  -1   4  11        0.38        0.63      0.77 o 
   0   4  11      136.70      141.34      4.16 o 
   1   4  11        5.74        4.61      0.86 o 
   2   4  11        5.41        5.23      0.95 o 
   3   4  11        3.36        4.74      1.48 o 
   4   4  11        3.33        5.79      2.45 o 
  -4   5  11       11.07       13.96      1.59 o 
  -3   5  11        0.83        0.79      0.88 o 
  -2   5  11        1.55        0.37      0.63 o 
  -1   5  11        1.17        0.78      0.81 o 
   0   5  11        0.76        1.49      0.68 o 
   1   5  11       12.69       11.80      1.13 o 
   2   5  11        0.33       -0.44      0.44 o 
   3   5  11       17.28       22.22      1.86 o 
  -4   6  11        0.50        1.46      2.37 o 
  -3   6  11        0.02       -0.05      0.67 o 
  -2   6  11        0.33        0.03      0.26 o 
  -1   6  11        1.92        1.73      0.72 o 
   0   6  11        1.26        0.21      0.40 o 
   1   6  11       14.42       14.70      1.17 o 
   2   6  11       10.29       11.02      1.33 o 
   3   6  11        3.28        4.63      1.61 o 
  -4   7  11        2.85        0.59      2.09 o 
  -3   7  11        0.08       -0.29      0.90 o 
  -2   7  11        9.69        6.77      1.03 o 
  -1   7  11        0.00        0.35      0.92 o 
   0   7  11        0.09       -0.09      0.37 o 
   1   7  11        2.20        2.69      0.96 o 
   2   7  11        2.97        3.56      1.00 o 
   3   7  11        2.63        3.84      1.55 o 
  -3   8  11        1.67        3.77      2.13 o 
  -2   8  11        0.73        0.01      0.62 o 
  -1   8  11        2.66        2.92      1.03 o 
   0   8  11       68.27       73.27      1.81 o 
   1   8  11        0.56        1.12      0.98 o 
   2   8  11        6.05        7.49      1.14 o 
   3   8  11        0.18        0.46      2.76 o 
  -3   9  11        0.42        0.33      2.12 o 
  -2   9  11        3.08        3.31      1.08 o 
  -1   9  11        6.24        5.57      1.51 o 
   0   9  11        0.47        1.21      0.90 o 
   1   9  11        2.90        4.15      1.02 o 
   2   9  11        0.28       -0.69      1.40 o 
   3   9  11        4.26        5.86      3.04 o 
  -3  10  11        0.01        2.07      1.97 o 
  -2  10  11        0.02       -0.49      6.90 o 
  -1  10  11       15.69       15.71      2.30 o 
   0  10  11        1.34        1.68      1.34 o 
   1  10  11       10.69       15.12      1.22 o 
   2  10  11        0.33        2.83     27.53 o 
  -2  11  11        2.50        5.37      2.10 o 
  -1  11  11        0.88        3.40      1.86 o 
   0  11  11        0.00        1.14      1.80 o 
   1  11  11        0.33        2.09      3.16 o 
  -4   0  12        1.83        1.94      1.76 o 
  -3   0  12        5.77        8.41      1.91 o 
  -2   0  12      131.86      152.47      4.11 o 
  -1   0  12       33.74       36.64      2.40 o 
   0   0  12        9.18       10.02      1.73 o 
   1   0  12        4.01        3.75      1.13 o 
   2   0  12       38.23       29.78      2.12 o 
   3   0  12        5.93        7.71      1.65 o 
  -4   1  12        0.87        0.57      1.24 o 
  -3   1  12        0.75       -0.38      1.16 o 
  -2   1  12       11.15       10.18      1.40 o 
  -1   1  12       12.09       13.33      1.33 o 
   0   1  12        1.40        2.30      0.89 o 
   1   1  12       10.01        9.69      0.90 o 
   2   1  12        2.44        1.57      0.75 o 
   3   1  12        2.00        3.47      1.03 o 
  -4   2  12        0.09       -0.08      0.85 o 
  -3   2  12        3.24        3.03      1.23 o 
  -2   2  12       15.52       17.51      1.48 o 
  -1   2  12       88.66       94.08      2.40 o 
   0   2  12        2.50        3.25      0.90 o 
   1   2  12       23.06       19.88      1.01 o 
   2   2  12        0.05        0.18      0.66 o 
   3   2  12        0.00        0.00      0.17 o 
  -4   3  12        2.49        3.72      1.27 o 
  -3   3  12        1.32        1.82      1.19 o 
  -2   3  12        1.04        1.87      1.08 o 
  -1   3  12        3.04        4.15      1.14 o 
   0   3  12       14.52       16.28      1.15 o 
   1   3  12        0.40       -0.27      0.45 o 
   2   3  12        4.52        4.40      1.01 o 
   3   3  12        0.19        0.20      0.66 o 
  -4   4  12        0.13       -1.52      1.52 o 
  -3   4  12        0.06       -0.13      1.04 o 
  -2   4  12        1.95        1.52      0.83 o 
  -1   4  12        2.62        4.44      1.31 o 
   0   4  12       13.29       12.54      1.11 o 
   1   4  12       23.78       25.63      1.69 o 
   2   4  12       11.64       14.87      1.20 o 
   3   4  12        0.04        0.47      1.35 o 
  -4   5  12        0.05       -0.34     26.99 o 
  -3   5  12        6.81        8.24      1.26 o 
  -2   5  12        0.93        1.71      0.87 o 
  -1   5  12        0.27        0.10      0.38 o 
   0   5  12        0.38        0.99      0.88 o 
   1   5  12        0.01       -0.39      0.54 o 
   2   5  12       11.31       12.64      1.41 o 
   3   5  12        8.77       12.06      1.57 o 
  -3   6  12        9.18        8.19      1.30 o 
  -2   6  12        0.37        0.79      0.91 o 
  -1   6  12        2.87        3.33      0.96 o 
   0   6  12       20.69       27.23      2.23 o 
   1   6  12        4.00        2.91      1.30 o 
   2   6  12       13.55       14.73      1.54 o 
  -3   7  12        0.33       -0.20      0.55 o 
  -2   7  12        1.98        2.90      1.58 o 
  -1   7  12        0.00        0.21      0.73 o 
   0   7  12       10.23       10.95      1.12 o 
   1   7  12        5.32        5.09      1.23 o 
   2   7  12        2.03        2.23      1.28 o 
  -3   8  12        0.81        0.42      2.11 o 
  -2   8  12        5.35        3.69      1.01 o 
  -1   8  12        0.48       -0.41      1.32 o 
   0   8  12        4.25        3.61      0.97 o 
   1   8  12       17.09       19.57      1.26 o 
   2   8  12        1.48        2.42      1.55 o 
  -2   9  12        0.22        0.74      0.92 o 
  -1   9  12        1.44        1.40      0.96 o 
   0   9  12        0.64        0.26      1.09 o 
   1   9  12        1.15        0.68      0.99 o 
   2   9  12        0.94        0.58      2.40 o 
  -2  10  12        8.41        7.92      2.27 o 
  -1  10  12       10.44        9.31      2.24 o 
   0  10  12        0.20        2.06      2.20 o 
   1  10  12        2.15        2.05      1.60 o 
  -3   1  13        2.28        3.40      1.28 o 
  -2   1  13        0.31        0.75      1.18 o 
  -1   1  13        0.34       -0.27      0.63 o 
   0   1  13        0.05       -0.55      0.81 o 
   1   1  13        8.31        6.66      0.86 o 
   2   1  13        4.51        5.14      1.02 o 
   3   1  13        4.75        4.58      1.93 o 
  -3   2  13        9.81       10.89      1.56 o 
  -2   2  13        1.78        1.42      1.17 o 
  -1   2  13       43.23       43.90      1.91 o 
   0   2  13        3.91        4.37      1.22 o 
   1   2  13        4.21        3.30      0.95 o 
   2   2  13        3.68        3.09      1.01 o 
   3   2  13        0.00        0.03      0.37 o 
  -3   3  13        0.38        0.79      1.28 o 
  -2   3  13        1.35        2.36      1.25 o 
  -1   3  13        2.42        2.34      1.21 o 
   0   3  13        2.54        1.92      0.94 o 
   1   3  13        1.57        2.89      0.94 o 
   2   3  13        0.03       -0.61      0.61 o 
   3   3  13        0.00        1.64      1.72 o 
  -3   4  13        0.81        2.01      1.25 o 
  -2   4  13        0.66        1.55      1.15 o 
  -1   4  13        2.91        2.66      1.21 o 
   0   4  13       24.03       21.20      1.22 o 
   1   4  13        4.82        6.58      1.39 o 
   2   4  13        0.88        2.51      1.32 o 
  -3   5  13        2.18        1.55      1.31 o 
  -2   5  13        0.53        0.32      1.08 o 
  -1   5  13        0.38        1.69      1.16 o 
   0   5  13        5.05        5.13      0.99 o 
   1   5  13        0.24       -1.07      1.07 o 
   2   5  13        3.59        4.89      1.38 o 
  -3   6  13        0.33        0.37      1.55 o 
  -2   6  13        0.03       -0.32      1.37 o 
  -1   6  13        0.05       -0.59      1.42 o 
   0   6  13        0.49        0.50      1.83 o 
   1   6  13        3.15        3.46      1.39 o 
   2   6  13        0.02       -0.60      1.35 o 
  -3   7  13        0.84        2.58      1.72 o 
  -2   7  13        1.72        1.84      1.25 o 
  -1   7  13        0.01        0.04      0.78 o 
   0   7  13        5.00        3.92      1.31 o 
   1   7  13        0.69        1.31      1.32 o 
   2   7  13        4.47        6.05      3.56 o 
  -2   8  13        0.06       -1.29      1.72 o 
  -1   8  13        0.01        1.15      1.29 o 
   0   8  13       20.74       23.93      1.77 o 
   1   8  13        1.88        1.79      1.54 o 
   0   9  13        0.10       -1.13      5.05 o 
  -3   0  14        6.55        6.66      2.19 o 
  -2   0  14       56.27       67.31      3.23 o 
  -1   0  14        2.78        2.39      1.79 o 
   0   0  14        0.00        0.40      1.65 o 
   1   0  14        1.39        1.10      1.16 o 
   2   0  14        2.18        2.90      1.26 o 
  -3   1  14        1.82        1.57      1.39 o 
  -2   1  14       15.86       12.74      1.57 o 
  -1   1  14        0.49        0.35      0.90 o 
   0   1  14        2.16        4.07      1.28 o 
   1   1  14        5.78        5.19      1.04 o 
   2   1  14        3.43        6.18      1.08 o 
  -2   2  14        0.38       -0.66      0.96 o 
  -1   2  14        9.37        8.38      1.31 o 
   0   2  14        1.81        2.62      1.18 o 
   1   2  14        4.44        4.74      1.01 o 
   2   2  14        0.29       -0.52      0.83 o 
  -2   3  14        2.14        1.50      1.27 o 
  -1   3  14        5.84        4.81      1.28 o 
   0   3  14       23.27       26.07      1.36 o 
   1   3  14        6.32        6.78      1.49 o 
   2   3  14        2.78        5.15      2.05 o 
  -2   4  14        1.23        1.75      1.29 o 
  -1   4  14        3.33        2.82      1.37 o 
   0   4  14        0.93        1.30      1.28 o 
   1   4  14        1.61        1.47      1.37 o 
  -2   5  14        0.01       -0.93      1.72 o 
  -1   5  14       11.78       12.02      1.47 o 
   0   5  14        4.48        6.27      1.40 o 
   1   5  14        0.29        0.14      1.39 o 
  -2   6  14        0.08        0.64      1.44 o 
  -1   6  14        5.79        7.66      1.49 o 
   0   6  14        0.82        0.87      1.67 o 
   0   7  14        0.48        1.10      1.83 o 
   1   7  14        8.58        8.20      3.99 o 
  -1   1  15        1.88        2.58      1.34 o 
   0   1  15        1.07        1.66      1.27 o 
   1   1  15        0.39        1.34      1.17 o 
  -1   2  15        1.17        2.67      1.30 o 
   0   2  15        0.73        0.21      1.45 o 
   1   2  15        0.54        0.80      1.96 o 
  -1   3  15        2.23        1.54      1.96 o 
   0   3  15        0.06        0.20      0.44 o 
  -1   4  15        1.67        1.24      1.86 o 
   0   4  15        0.05       -1.18      1.18 o 
  -1   5  15        0.01        2.41      1.79 o 
                                                 
